# Supplementary material for: Eco-epidemiology of arbovirus infections among non-human primates in Southeastern Brazil
Source: PLoS Negl Trop Dis. 2025 Nov 19;19(11):e0013743. doi: 10.1371/journal.pntd.0013743 (PMC12643272; doi:10.1371/journal.pntd.0013743)
Supplement: S5 Table — (XLSX) [file pntd.0013743.s005.xlsx]

## Sheet: Planilha1
S5 Table Ecological and virological data of NHP
id_n	collection year	season	location	lat (DD)	long (DD)	vegetation	body mass (mg)	Total body lentgh (mm)	lenght from head to tail (mm)	tail lenght (mm)	forearm lenght (mm)	pow lenght (mm)	ear lenght (mm)	sex	age	injuries	species	RT-PCR_Orthoflavi (posite, negative)	DENV 1	DENV 2	DENV 3	DENV 4	YFV	ZIKV	SLEV	WNV	ILHEUSV
1	2017	dry	ribeirao	-21.270046	-47.813223	bush	450	NULL	NULL	NULL	NULL	NULL	NULL	male	adult	no	Callithrix penicillata	negative
2	2017	dry	ribeirao	-21.165899	-47.802230	bush	380	NULL	NULL	NULL	NULL	NULL	NULL	female	adult	no	Callithrix penicillata	negative
3	2017	dry	ribeirao	-21.206031	-47.870450	bush	400	NULL	NULL	NULL	NULL	NULL	NULL	female	adult	no	Callithrix penicillata	negative
4	2017	dry	ribeirao	-21.200382	-47.872706	bush	300	NULL	NULL	NULL	NULL	NULL	NULL	female	adult	no	Callithrix penicillata	negative
5	2017	dry	ribeirao	-21.271057	-47.832992	bush	430	NULL	NULL	NULL	NULL	NULL	NULL	female	adult	no	Callithrix penicillata	negative
6	2017	dry	ribeirao	-21.188507	-47.722940	bush	330	NULL	NULL	NULL	NULL	NULL	NULL	female	adult	no	Callithrix penicillata	negative
7	2017	dry	ribeirao	-21.129805	-47.757944	bush	120	435	NULL	265	53	NULL	NULL	male	young	no	Callithrix penicillata	negative
8	2017	dry	ribeirao	-21.171573	-47.725113	bush	450	570	NULL	337	45	65	31	female	adult	no	Callithrix penicillata	negative
9	2017	dry	ribeirao	-21.163565	-47.858247	bush	280	570	NULL	330	35	65	29	male	adult	yes	Callithrix penicillata	negative
10	2017	dry	ribeirao	-21.121290	-47.792765	bush	500	600	NULL	350	40	64	27	female	adult	no	Callithrix penicillata	negative
11	2017	dry	ribeirao	-21.173462	-47.788773	bush	460	580	NULL	340	41	65	30	female	adult	no	Callithrix penicillata	negative
12	2017	dry	ribeirao	-21.264609	-47.819616	bush	280	518	NULL	295	33	60	22	female	adult	no	Callithrix penicillata	negative
13	2017	dry	ribeirao	-21.118671	-47.810412	bush	470	570	NULL	331	40	61	31	female	adult	yes	Callithrix penicillata	negative
14	2017	dry	ribeirao	-21.1889276945	-47.7103544795	bush	345	581	NULL	33	42	65	21	male	adult	no	Callithrix penicillata	negative
15	2017	dry	ribeirao	-21.186683	-47.806199	bush	350	NULL	NULL	NULL	NULL	NULL	NULL	female	adult	no	Callithrix penicillata	negative
16	2017	dry	ribeirao	-21.214917	-47.822414	bush	370	NULL	NULL	NULL	NULL	NULL	NULL	female	adult	no	Callithrix penicillata	negative
17	2017	dry	ribeirao	-21.164204	-47.735043	bush	240	220	NULL	280	45	55	15	female	adult	yes	Callithrix penicillata	negative
18	2017	dry	ribeirao	-21.191067	-47.758645	bush	390	535	NULL	330	38	63	25	female	adult	yes	Callithrix penicillata	negative
19	2017	dry	ribeirao	-21.197260	-47.794081	bush	370	540	NULL	310	40	60	20	female	adult	yes	Callithrix penicillata	negative
20	2017	dry	ribeirao	-21.271057	-47.832992	bush	410	530	NULL	285	45	61	29	male	adult	yes	Callithrix penicillata	negative
21	2017	dry	ribeirao	-21.162475	-47.734377	bush	345	540	NULL	32	40	65	30	male	adult	yes	Callithrix penicillata	negative
22	2017	dry	ribeirao	-21.158295	-47.799637	bush	460	590	NULL	335	53	40	28	male	adult	yes	Callithrix penicillata	negative
23	2017	dry	ribeirao	-21.193779	-47.761545	bush	170	380	NULL	136	54	64	26	male	sub	yes	Callithrix penicillata	positive							positive
24	2017	dry	ribeirao	-21.2674104083	-47.8125485191	bush	310	550	NULL	330	50	65	20	male	adult	yes	Callithrix penicillata	negative
25	2017	dry	ribeirao	-21.215806	-47.806919	bush	530	570	NULL	312	58	58	29	female	adult	no	Callithrix penicillata	negative
26	2017	dry	ribeirao	-21.190497	-47.790497	bush	175	465	NULL	270	40	60	20	male	sub	no	Callithrix penicillata	negative
27	2017	dry	ribeirao	-21.190497	-47.790497	bush	350	610	NULL	345	50	71	27	female	adult	no	Callithrix penicillata	negative
28	2017	dry	ribeirao	-21.190497	-47.790497	bush	200	535	NULL	300	45	64	23	male	adult	no	Callithrix penicillata	positive						positive
29	2017	dry	ribeirao	-21.190497	-47.790497	bush	110	427	NULL	238	34	54	19	female	young	no	Callithrix penicillata	negative
30	2017	dry	ribeirao	-21.1237710934	-47.7817155602	bush	110	427	NULL	238	34	54	19	female	young	no	Callithrix penicillata	negative
31	2017	dry	ribeirao	-21.170437	-47.799909	bush	250	470	NULL	287	53	69	29	male	adult	no	Callithrix penicillata	negative
32	2017	dry	ribeirao	-21.1123325359	-47.8340305044	semideciduous	4900	109	NULL	585	155	129	40	female	sub	yes	Alouatta caraya	negative
33	2017	dry	ribeirao	-21.171130	-47.799974	bush	160	440	NULL	200	40	54	25	female	sub	yes	Callithrix penicillata	negative
34	2017	dry	ribeirao	-21.154591	-47.838306	bush	465	598	NULL	347	51	70	33	female	adult	yes	Callithrix penicillata	negative
35	2017	dry	ribeirao	-21.160964	-47.788662	bush	360	581	NULL	321	54	63	29	male	adult	yes	Callithrix penicillata	negative
36	2017	dry	ribeirao	-21.178361	-47.778012	bush	315	510	NULL	290	41	52	25	male	adult	no	Callithrix penicillata	negative
37	2017	dry	ribeirao	-21.127469	-47.750586	bush	410	517	NULL	258	55	66	29	female	adult	yes	Callithrix penicillata	negative
38	2017	dry	ribeirao	-21.1617160469	-47.8557667757	bush	320	517	NULL	300	51	63	23	female	adult	yes	Callithrix penicillata	negative
39	2017	dry	ribeirao	-21.156094	-47.781861	bush	255	573	NULL	330	54	66	29	male	adult	yes	Callithrix penicillata	negative
40	2017	dry	ribeirao	-21.123309	-47.785170	bush	180	475	NULL	266	48	56	26	female	sub	no	Callithrix penicillata	negative
41	2017	dry	ribeirao	-21.2113496385	-47.7903242537	bush	440	390	NULL	140	56	60	17	female	adult	yes	Callithrix penicillata	negative
42	2017	dry	ribeirao	-21.140940	-47.764023	bush	350	520	NULL	300	50	67	27	female	adult	no	Callithrix penicillata	negative
43	2017	dry	ribeirao	-21.164119	-47.756235	bush	380	570	NULL	330	50	55	25	female	adult	no	Callithrix penicillata	negative
44	2017	dry	ribeirao	-21.190674	-47.769713	bush	340	510	NULL	270	50	65	20	male	adult	yes	Callithrix penicillata	negative
45	2017	dry	ribeirao	-21.122402	-47.803332	bush	330	530	NULL	280	50	60	25	female	adult	yes	Callithrix penicillata	negative
46	2017	dry	ribeirao	-21.194909	-47.819702	bush	260	516	NULL	314	53	63	24	male	adult	no	Callithrix penicillata	negative
47	2017	dry	ribeirao	-21.203486	-47.808896	bush	460	545	NULL	350	54	66	32	male	adult	no	Callithrix penicillata	negative
48	2017	dry	ribeirao	-21.184751	-47.722275	bush	380	566	NULL	320	50	64	26	male	adult	no	Callithrix penicillata	negative
49	2017	dry	ribeirao	-21.208555	-47.799538	bush	380	566	NULL	320	50	64	26	female	adult	yes	Callithrix penicillata	negative
50	2017	dry	ribeirao	-21.1889560037	-47.8703718207	bush	340	520	NULL	330	50	55	17	female	adult	yes	Callithrix penicillata	negative
51	2017	dry	ribeirao	-21.171137	-47.799972	bush	4000	1230	NULL	660	150	125	39	female	sub	yes	Alouatta caraya	positive						positive	positive
52	2017	dry	ribeirao	-21.181083	-47.813404	bush	330	545	NULL	307	56	61	29	male	adult	no	Callithrix penicillata	positive			positive
53	2017	dry	ribeirao	-21.192147	-47.753772	bush	370	540	NULL	310	50	65	25	male	adult	yes	Callithrix penicillata	negative
54	2017	dry	ribeirao	-21.113496	-47.795345	bush	455	600	NULL	332	59	68	29	male	adult	yes	Callithrix penicillata	negative
55	2017	dry	ribeirao	-21.113496	-47.795345	bush	320	568	NULL	295	55	65	27	female	adult	yes	Callithrix penicillata	positive							positive
56	2017	dry	ribeirao	-21.128369	-47.734976	bush	230	520	NULL	300	45	61	25	female	adult	no	Callithrix penicillata	negative
57	2017	dry	ribeirao	-21.208082	-47.750267	bush	400	540	NULL	310	50	66	22	female	adult	yes	Callithrix penicillata	negative
58	2017	dry	ribeirao	-21.1243254249	-47.8310546244	bush	400	650	NULL	310	50	60	21	female	adult	yes	Callithrix penicillata	negative
59	2017	dry	ribeirao	-21.1243254249	-47.8310546244	bush	420	530	NULL	340	60	65	20	female	adult	yes	Callithrix penicillata	negative
60	2017	dry	ribeirao	-21.2189020666	-47.8144484875	bush	240	530	NULL	300	52	62	20	female	adult	yes	Callithrix penicillata	negative
61	2017	dry	ribeirao	-21.145974031	-47.8207176022	bush	330	530	NULL	310	56	60	19	male	adult	yes	Callithrix penicillata	negative
63	2017	dry	ribeirao	-21.2451741568	-47.8148318611	bush	440	510	NULL	320	55	70	18	male	adult	yes	Callithrix penicillata	negative
64	2017	rainy	ribeirao	-21.172236	-47.861669	bush	410	540	NULL	300	55	67	15	male	adult	yes	Callithrix penicillata	negative
65	2017	rainy	ribeirao	-21.189899	-47.792548	bush	330	600	NULL	335	51	65	32	female	adult	yes	Callithrix penicillata	negative
66	2017	rainy	ribeirao	-21.1900050578	-47.7848082652	bush	370	548	NULL	300	50	58	28	male	adult	yes	Callithrix penicillata	negative
67	2017	rainy	ribeirao	-21.189895	-47.753883	bush	320	500	NULL	250	50	70	15	male	adult	yes	Callithrix penicillata	negative
68	2017	rainy	ribeirao	-21.121461169	-47.7772466374	bush	390	530	NULL	330	58	67	17	male	adult	yes	Callithrix penicillata	negative
69	2017	rainy	ribeirao	-21.161053663	-47.7998408793	bush	470	550	NULL	320	50	70	20	female	adult	yes	Callithrix penicillata	negative
70	2017	rainy	ribeirao	-21.2099606843	-47.8550096322	bush	420	530	NULL	300	50	65	17	male	adult	yes	Callithrix penicillata	negative
71	2017	rainy	ribeirao	-21.208218	-47.799809	bush	310	545	NULL	310	50	66	27	male	adult	no	Callithrix penicillata	negative
72	2017	rainy	ribeirao	-21.206402	-47.771292	bush	360	520	NULL	310	47	65	20	male	adult	yes	Callithrix penicillata	negative
73	2017	rainy	ribeirao	-21.1897014269	-47.7189455017	bush	200	180	NULL	90	20	27	20	female	young	yes	Callithrix penicillata	negative
74	2017	rainy	ribeirao	-21.2697472219	-47.8341561223	bush	340	530	NULL	320	50	70	18	female	adult	yes	Callithrix penicillata	negative
75	2017	rainy	ribeirao	-21.248273	-47.822749	bush	425	550	NULL	340	53	73	19	male	adult	yes	Callithrix penicillata	negative
76	2017	rainy	ribeirao	-21.1687316134	-47.8022856186	bush	85	320	NULL	200	27	40	14	female	young	yes	Callithrix penicillata	negative
77	2017	rainy	ribeirao	-21.1617160469	-47.8557667757	bush	110	388	NULL	213	38	50	20	male	young	yes	Callithrix penicillata	negative
78	2017	rainy	ribeirao	-21.2074513079	-47.7951413869	bush	379	546	NULL	336	59	69	28	female	adult	yes	Callithrix penicillata	negative
79	2017	rainy	ribeirao	-21.1687316134	-47.8022856186	bush	480	560	NULL	305	26	65	26	female	adult	no	Callithrix penicillata	positive						positive
80	2017	rainy	ribeirao	-21.1030629528	-47.7612231113	bush	395	540	NULL	330	45	68	20	male	adult	yes	Callithrix penicillata	negative
81	2017	rainy	ribeirao	-21.1243254249	-47.8310546244	bush	325	581	NULL	320	55	64	28	male	adult	no	Callithrix penicillata	negative
83	2017	rainy	ribeirao	-21.1701163846	-47.7829473915	bush	335	540	NULL	330	50	68	23	male	adult	yes	Callithrix penicillata	negative
84	2017	rainy	ribeirao	-21.121911	-47.776511	bush	450	540	NULL	320	48	63	20	male	adult	yes	Callithrix penicillata	negative
85	2017	rainy	ribeirao	-21.1892750269	-47.7207570298	bush	110	410	NULL	240	30	52	15	male	young	no	Callithrix penicillata	negative
238	2017	dry	barrinha	-21.242931	-48.055963	semideciduous	250	540	220	320	66	NULL	29	male	adult	no	Callithrix penicillata	negative
86	2018	rainy	ribeirao	-21.145453705	-47.8025978254	bush	2400	820	NULL	300	110	120	25	female	adult	yes	Sapajus libidinosus	negative
87	2018	rainy	ribeirao	-21.1047016547	-47.7912398336	bush	340	560	NULL	330	45	65	19	female	adult	no	Callithrix penicillata	negative
88	2018	rainy	ribeirao	-21.167330	-47.793744	bush	360	460	NULL	230	45	67	18	female	adult	yes	Callithrix penicillata	negative
89	2018	rainy	ribeirao	-21.1730940275	-47.7961599913	bush	300	530	NULL	300	43	64	20	male	adult	no	Callithrix penicillata	negative
90	2018	rainy	ribeirao	-21.1776401058	-47.7629141868	bush	250	570	NULL	320	55	65	28	male	adult	no	Callithrix penicillata	negative
91	2018	rainy	ribeirao	-21.171332	-47.812620	bush	365	565	NULL	313	55	64	26	female	adult	yes	Callithrix penicillata	negative
92	2018	rainy	ribeirao	-21.262004	-47.819269	bush	410	55	NULL	32	50	65	18	female	adult	no	Callithrix penicillata	negative
93	2018	rainy	ribeirao	-21.193469	-47.716518	bush	175	320	NULL	120	40	60	16	female	young	yes	Callithrix penicillata	negative
94	2018	rainy	ribeirao	-21.12130567	-47.76490383	bush	170	430	NULL	270	38	50	26	female	young	yes	Callithrix penicillata	negative
95	2018	rainy	ribeirao	-21.083221	-47.791052	bush	305	550	NULL	310	46	60	23	female	adult	yes	Callithrix penicillata	negative
96	2018	rainy	ribeirao	-21.144491	-47.832153	bush	455	570	NULL	310	50	60	28	male	adult	no	Callithrix penicillata	positive	positive
97	2018	rainy	ribeirao	-21.16912935	-47.80271740	bush	1350	720	NULL	290	10	106	30	female	sub	yes	Sapajus libidinosus	negative
98	2018	rainy	ribeirao	-21.129049	-47.749607	bush	150	430	NULL	260	37	58	15	female	young	yes	Callithrix penicillata	negative
99	2018	rainy	ribeirao	-21.19204693	-47.72548024	bush	140	410	NULL	260	34	54	15	male	young	yes	Callithrix penicillata	negative
100	2018	rainy	ribeirao	-21.16211161	-47.85619388	bush	395	520	NULL	310	20	70	20	male	adult	yes	Callithrix penicillata	negative
101	2018	rainy	ribeirao	-21.258728	-47.819801	bush	315	550	NULL	310	45	67	15	female	adult	yes	Callithrix penicillata	positive						positive
102	2018	rainy	ribeirao	-21.22520901	-47.80085624	bush	340	547	NULL	325	52	67	28	male	adult	no	Callithrix penicillata	negative
103	2018	rainy	ribeirao	-21.214394	-47.759642	bush	220	490	NULL	310	40	60	15	male	young	yes	Callithrix penicillata	negative
104	2018	rainy	ribeirao	- 21.16525191	-47.78994177	bush	280	530	NULL	310	50	62	15	male	adult	no	Callithrix penicillata	positive			positive
105	2018	rainy	ribeirao	-21.193469	-47.716518	bush	440	570	NULL	330	49	65	18	female	adult	no	Callithrix penicillata	negative
106	2018	rainy	ribeirao	-21.21035060	-47.85544033	bush	300	560	NULL	330	50	6	20	male	young	yes	Callithrix penicillata	negative
107	2018	rainy	ribeirao	-21.17349178	-47.79659178	bush	550	245	NULL	150	24	35	20	male	young	no	Callithrix penicillata	negative
108	2018	rainy	ribeirao	-21.159459	-47.798948	bush	350	560	NULL	320	50	67	16	female	adult	yes	Callithrix penicillata	positive						positive
109	2018	rainy	ribeirao	-21.217450	-47.814646	bush	420	560	NULL	330	52	68	23	male	adult	yes	Callithrix penicillata	positive						positive
110	2018	rainy	ribeirao	-21.151220	-47.651193	bush	375	540	NULL	310	45	60	30	male	adult	yes	Callithrix penicillata	negative
111	2018	rainy	ribeirao	-21.152154	-47.650347	bush	380	545	NULL	345	50	65	29	male	adult	yes	Callithrix penicillata	negative
112	2018	rainy	ribeirao	-21.207421	-47.821932	bush	360	570	NULL	340	55	72	22	male	adult	no	Callithrix penicillata	negative
113	2018	rainy	ribeirao	-20.984334	-47.652579	bush	160	430	NULL	260	3	5	14	male	young	yes	Callithrix penicillata	negative
116	2018	rainy	ribeirao	-21.222246	-47.828817	bush	290	520	NULL	290	45	50	22	male	adult	no	Callithrix penicillata	negative
117	2018	rainy	ribeirao	-21.181365	-47.794339	bush	320	520	NULL	290	52	68	17	female	adult	no	Callithrix penicillata	negative
118	2018	rainy	ribeirao	-21.14888804	-47.807184	bush	400	600	NULL	360	99	70	24	male	adult	no	Callithrix penicillata	negative
119	2018	rainy	ribeirao	-21.176626	-47.818438	bush	370	570	NULL	330	18	65	45	male	adult	no	Callithrix penicillata	negative
121	2018	dry	ribeirao	-21.191380	-47.708299	bush	355	510	NULL	310	45	56	13	female	adult	no	Callithrix penicillata	negative
122	2018	dry	ribeirao	-21.182201	-47.775585	bush	390	550	NULL	330	50	67	18	male	adult	no	Callithrix penicillata	negative
123	2018	dry	ribeirao	-21.189122	-47.787370	bush	360	350	NULL	140	49	56	20	female	adult	no	Callithrix penicillata	negative
124	2018	dry	ribeirao	-21.158172	-47.743248	bush	255	540	NULL	320	17	70	17	female	adult	no	Callithrix penicillata	negative
125	2018	dry	ribeirao	-21.173492	-47.796592	bush	320	520	NULL	320	42	65	19	male	adult	yes	Callithrix penicillata	negative
128	2018	dry	sanca	-21.984296	-47.875268	bush	420	NULL	NULL	NULL	NULL	NULL	NULL	male	adult	no	Callithrix penicillata	positive							positive
129	2018	dry	sanca	-21.984296	-47.875268	bush	280	NULL	NULL	NULL	NULL	NULL	NULL	female	adult	no	Callithrix penicillata	positive					positive
130	2018	dry	sanca	-21.984296	-47.875268	bush	262	NULL	NULL	NULL	NULL	NULL	NULL	female	adult	no	Callithrix jacchus	negative
131	2018	dry	sanca	-21.984296	-47.875268	bush	470	NULL	NULL	NULL	NULL	NULL	NULL	female	adult	no	Saguinu midas	positive							positive
132	2018	dry	sanca	-21.984296	-47.875268	bush	490	NULL	NULL	NULL	NULL	NULL	NULL	female	adult	no	Saguinu midas	positive							positive
133	2018	dry	sanca	-21.984296	-47.875268	bush	NULL	NULL	NULL	NULL	NULL	NULL	NULL	female	adult	no	Alouatta caraya	negative
134	2018	dry	sanca	-21.984296	-47.875268	bush	NULL	NULL	NULL	NULL	NULL	NULL	NULL	male	adult	no	Alouatta caraya	negative
135	2018	dry	ribeirao	-21.184592	-47.752201	bush	350	520	60	30	40	60	18	female	adult	no	Callithrix penicillata	negative
139	2018	dry	ribeirao	-21.167539	-47.830224	bush	440	570	NULL	350	50	68	20	female	adult	no	Callithrix penicillata	negative
143	2018	dry	ribeirao	-21.172713	-47.802830	bush	340	575	NULL	300	70	66	22	female	adult	yes	Callithrix penicillata	negative
144	2018	dry	ribeirao	-21.17250215	-47.81379192	bush	475	540	NULL	100	47	62	30	female	adult	yes	Callithrix penicillata	negative
145	2018	dry	catanduva	-21.1262627	-48.964444	semideciduous	5735	1080	NULL	570	160	145	40	female	adult	no	Alouatta caraya	negative
146	2018	dry	catanduva	-21.1262627	-48.964444	semideciduous	435	1020	NULL	550	150	130	40	female	young	no	Alouatta caraya	positive							positive
147	2018	dry	catanduva	-21.1262627	-48.964444	semideciduous	5830	1100	NULL	610	0	0	0	female	adult	no	Alouatta caraya	negative
148	2018	dry	catanduva	-21.1262627	-48.964444	semideciduous	8340	1020	NULL	570	170	155	50	male	adult	yes	Alouatta caraya	positive						positive	positive
149	2018	dry	catanduva	-21.1262627	-48.964444	semideciduous	375	545	NULL	320	60	65	30	female	adult	no	Callithrix penicillata	positive							positive
150	2018	dry	catanduva	-21.1262627	-48.964444	semideciduous	410	635	NULL	295	55	67	25	male	adult	no	Callithrix penicillata	positive							positive
151	2018	dry	catanduva	-21.1262627	-48.964444	semideciduous	385	0	NULL	0	0	0	0	female	adult	no	Callithrix penicillata	negative
152	2018	dry	catanduva	-21.1262627	-48.964444	semideciduous	400	540	NULL	320	60	70	30	male	adult	yes	Callithrix penicillata	positive							positive
153	2018	dry	catanduva	-21.1262627	-48.964444	semideciduous	375	490	NULL	280	50	65	28	male	adult	no	Callithrix penicillata	positive							positive
154	2018	dry	catanduva	-21.1262627	-48.964444	semideciduous	3415	855	NULL	420	50	50	45	male	adult	yes	Sapajus apella	positive	positive
155	2018	dry	catanduva	-21.1262627	-48.964444	semideciduous	2745	770	NULL	380	100	110	35	female	adult	no	Sapajus apella	positive							positive
156	2018	dry	catanduva	-21.1262627	-48.964444	semideciduous	3225	850	NULL	410	125	125	40	male	adult	no	Sapajus apella	positive							positive
157	2018	dry	catanduva	-21.1262627	-48.964444	semideciduous	1830	600	NULL	350	100	100	35	female	adult	no	Sapajus apella	positive							positive
158	2018	dry	catanduva	-21.1262627	-48.964444	semideciduous	2425	810	NULL	430	100	120	35	female	adult	no	Sapajus apella	positive		positive
159	2018	dry	catanduva	-21.1262627	-48.964444	semideciduous	1675	750	NULL	400	110	185	40	female	adult	yes	Sapajus apella	positive							positive
160	2018	dry	catanduva	-21.1262627	-48.964444	semideciduous	2725	780	NULL	380	110	110	40	female	adult	yes	Sapajus apella	negative
161	2018	dry	ribeirao	-21.184592	-47.752201	bush	430	570	NULL	300	75	65	25	male	adult	yes	Callithrix penicillata	negative
163	2018	dry	ribeirao	-21.169879	-47.801358	bush	270	490	NULL	280	45	65	30	female	adult	yes	Callithrix penicillata	negative
164	2018	dry	ribeirao	-21.169879	-47.801358	bush	340	590	NULL	350	55	71	33	female	adult	yes	Callithrix penicillata	negative
165	2018	dry	ribeirao	-21.172637	-47.813729	bush	245	470	NULL	250	51	67	25	female	adult	no	Callithrix penicillata	negative
166	2018	dry	ribeirao	-21.129098	-47.734464	bush	320	520	NULL	280	80	65	25	male	adult	yes	Callithrix penicillata	negative
167	2018	dry	ribeirao	-21.162112	-47.856194	bush	355	580	NULL	315	54	65	28	male	adult	no	Callithrix penicillata	negative
168	2018	dry	ribeirao	-21.168863	-47.825294	bush	400	600	NULL	335	50	70	29	male	adult	no	Callithrix penicillata	negative
169	2018	dry	ribeirao	-21.144900	-47.784580	bush	330	590	NULL	330	52	77	25	female	adult	no	Callithrix penicillata	negative
170	2018	dry	ribeirao	-21.178680	-47.788836	bush	395	580	NULL	350	50	80	18	male	adult	yes	Callithrix penicillata	negative
171	2018	dry	rio preto	-20.777927	-49.350822	semideciduous	325	460	NULL	260	45	65	30	male	adult	no	Callithrix geoffroyi	negative
172	2018	dry	rio preto	-20.777927	-49.350822	semideciduous	625	592	NULL	332	75	81	28	male	adult	no	Saimiri sciureus	negative
173	2018	dry	rio preto	-20.777927	-49.350822	semideciduous	550	537	NULL	297	65	74	46	male	adult	no	Saguinu midas	negative
174	2018	dry	rio preto	-20.777927	-49.350822	semideciduous	530	616	NULL	386	50	67	36	female	adult	no	Saguinu midas	negative
175	2018	dry	rio preto	-20.777927	-49.350822	semideciduous	3325	820	NULL	420	120	128	40	female	adult	no	Sapajus apella	negative
176	2018	dry	rio preto	-20.777927	-49.350822	semideciduous	2500	850	NULL	450	110	122	40	female	adult	no	Sapajus apella	negative
177	2018	dry	rio preto	-20.777927	-49.350822	semideciduous	3785	910	NULL	460	125	130	52	male	adult	no	Sapajus apella	negative
178	2018	dry	ribeirao	-21.174507	-47.819373	bush	345	540	NULL	300	50	60	15	male	adult	yes	Callithrix penicillata	negative
180	2018	dry	ribeirao	-21.142914	-47.764791	bush	400	570	NULL	340	42	68	16	female	adult	no	Callithrix penicillata	negative
181	2018	dry	ribeirao	-21.137870	-47.989419	bush	750	620	NULL	330	70	96	20	female	sub	no	Sapajus libidinosus	negative
182	2018	dry	ribeirao	-21.223761	-47.832611	bush	245	880	NULL	430	15	120	20	female	young	no	Sapajus libidinosus	negative
183	2018	dry	ribeirao	-21.209173	-47.836754	bush	295	530	NULL	310	45	65	18	male	adult	no	Callithrix penicillata	negative
184	2018	dry	ribeirao	-21.113546	-47.794741	bush	395	590	NULL	330	45	62	20	female	adult	no	Callithrix penicillata	negative
185	2018	dry	ribeirao	-21.223706	-47.832341	bush	2100	890	NULL	470	100	115	30	female	adult	no	Sapajus libidinosus	negative
186	2018	dry	ribeirao	-21.13164799	-47.75112703	bush	345	540	NULL	310	49	63	30	male	adult	no	Callithrix penicillata	negative
187	2018	dry	ribeirao	-21.122772	-47.805027	bush	160	470	NULL	260	40	50	24	male	sub	yes	Callithrix penicillata	negative
188	2018	dry	ribeirao	-21.193779	-47.761545	bush	210	480	185	295	50	64	30	male	adult	no	Callithrix penicillata	negative
189	2018	dry	ribeirao	-21.193779	-47.761545	bush	380	342	205	137	50	64	20	male	adult	no	Callithrix penicillata	negative
190	2018	dry	ribeirao	-21.193779	-47.761545	bush	335	483	200	283	56	65	28	female	adult	no	Callithrix penicillata	negative
191	2018	dry	ribeirao	-21.193779	-47.761545	bush	290	500	200	300	45	62	31	male	adult	no	Callithrix penicillata	negative
192	2018	dry	ribeirao	-21.193779	-47.761545	bush	330	520	210	310	50	65	30	female	adult	no	Callithrix penicillata	negative
193	2018	dry	ribeirao	-21.193779	-47.761545	bush	400	560	210	350	55	65	25	female	adult	no	Callithrix penicillata	negative
194	2018	dry	ribeirao	-21.193779	-47.761545	bush	395	440	220	220	55	66	28	female	adult	no	Callithrix penicillata	negative
195	2018	dry	ribeirao	-21.193779	-47.761545	bush	360	505	210	295	55	70	30	female	adult	yes	Callithrix penicillata	negative
196	2018	dry	ribeirao	-21.193779	-47.761545	bush	235	478	185	293	45	66	25	male	adult	no	Callithrix penicillata	negative
197	2018	dry	ribeirao	-21.193779	-47.761545	bush	275	465	190	275	40	60	30	female	adult	no	Callithrix penicillata	negative
198	2018	dry	ribeirao	-21.193779	-47.761545	bush	270	310	210	100	50	70	32	male	adult	no	Callithrix penicillata	negative
199	2018	dry	ribeirao	-21.193779	-47.761545	bush	365	515	210	305	55	69	30	male	adult	no	Callithrix penicillata	negative
200	2018	dry	ribeirao	-21.193779	-47.761545	bush	455	515	220	295	55	68	35	female	adult	no	Callithrix penicillata	negative
201	2018	dry	ribeirao	-21.193779	-47.761545	bush	355	550	230	320	55	70	32	male	adult	no	Callithrix penicillata	negative
202	2018	dry	ribeirao	-21.193779	-47.761545	bush	315	515	210	315	50	63	30	male	adult	no	Callithrix penicillata	negative
203	2018	dry	ribeirao	-21.193779	-47.761545	bush	205	460	170	290	40	63	30	female	adult	no	Callithrix penicillata	negative
204	2018	dry	ribeirao	-21.193779	-47.761545	bush	180	435	165	270	35	58	22	female	sub	no	Callithrix penicillata	negative
205	2018	dry	ribeirao	-21.193779	-47.761545	bush	200	360	150	210	40	60	34	female	adult	no	Callithrix penicillata	negative
206	2018	dry	ribeirao	-21.193779	-47.761545	bush	145	NULL	NULL	250	25	60	25	male	sub	no	Callithrix penicillata	negative
207	2018	dry	ribeirao	-21.193779	-47.761545	bush	180	450	165	285	30	63	30	male	sub	no	Callithrix penicillata	negative
208	2018	dry	ribeirao	-21.193779	-47.761545	bush	335	445	200	245	55	66	30	male	adult	no	Callithrix penicillata	negative
209	2018	dry	ribeirao	-21.193779	-47.761545	bush	235	505	195	310	50	63	29	female	adult	no	Callithrix penicillata	negative
210	2018	dry	ribeirao	-21.193779	-47.761545	bush	3510	790	410	380	130	131	35	male	adult	no	Sapajus sp	negative
211	2018	dry	ribeirao	-21.193779	-47.761545	bush	4610	905	450	455	128	130	40	male	adult	no	Sapajus sp	negative
212	2018	dry	ribeirao	-21.193779	-47.761545	bush	6995	1150	550	600	175	142	40	male	adult	no	Alouatta caraya	negative
213	2018	dry	ribeirao	-21.193779	-47.761545	bush	3900	NULL	500	562	150	133	40	male	adult	no	Alouatta guariba	negative
214	2018	dry	ribeirao	-21.178408	-47.800471	bush	3800	530	NULL	310	45	73	17	male	adult	no	Callithrix penicillata	negative
215	2018	dry	ribeirao	-21.182571	-47.805066	bush	2050	500	NULL	300	50	55	25	female	adult	yes	Callithrix penicillata	negative
217	2018	dry	ribeirao	-21.094883	-47.785335	bush	4050	560	NULL	320	45	63	17	female	adult	yes	Callithrix penicillata	negative
218	2018	dry	cravinhos	-21.33873	-47.66431	gallery forest	388	550	210	340	55	70	30	female	adult	no	Callithrix penicillata	negative
219	2018	dry	cravinhos	-21.33873	-47.66431	gallery forest	315	475	195	280	50	65	25	male	adult	no	Callithrix penicillata	negative
220	2018	dry	cravinhos	-21.33855	-47.66462	gallery forest	417	530	220	310	65	65	30	female	adult	yes	Callithrix penicillata	negative
221	2018	dry	cravinhos	-21.33855	-47.66462	gallery forest	248	530	220	310	55	65	25	male	adult	yes	Callithrix penicillata	negative
225	2018	dry	ribeirao	-21.169447	-47.802462	bush	3700	NULL	490	260	50	50	20	female	adult	yes	Callithrix penicillata	positive						positive
228	2018	dry	ribeirao	-21.174553	-47.795226	bush	5350	NULL	990	620	130	134	25	female	adult	no	Alouatta caraya	negative
230	2018	dry	ribeirao	-21.271057	-47.832992	bush	550	NULL	580	310	52	65	32	female	adult	no	Callithrix penicillata	negative
234	2018	dry	ribeirao	-21.145165	-47.880999	bush	290	NULL	500	260	46	70	15	male	adult	no	Callithrix penicillata	negative
235	2018	dry	barrinha	-21.24302	-48.05587	semideciduous	350	565	225	340	60	70	35	male	adult	no	Callithrix penicillata	negative
236	2018	dry	barrinha	-21.24302	-48.05587	semideciduous	250	550	220	330	60	70	30	male	adult	no	Callithrix penicillata	negative
237	2018	dry	barrinha	-21.24302	-48.05587	semideciduous	300	385	225	160	55	70	30	male	adult	yes	Callithrix penicillata	negative
238	2018	dry	barrinha	-21.24365	-48.05540	semideciduous	200	413	183	230	50	66	50	male	adult	no	Callithrix penicillata	negative
239	2018	dry	barrinha	-21.24387	-48.05528	semideciduous	200	465	185	280	45	65	30	female	adult	no	Callithrix penicillata	negative
240	2018	dry	barrinha	-21.24394	-48.05513	semideciduous	450	NULL	NULL	NULL	NULL	NULL	NULL	female	adult	no	Callithrix penicillata	negative
241	2018	dry	barrinha	-21.24387	-48.05526	semideciduous	350	570	230	340	60	70	60	female	adult	yes	Callithrix penicillata	negative
242	2018	dry	barrinha	-21.24307	-48.05584	semideciduous	300	560	230	330	60	65	30	female	adult	no	Callithrix penicillata	negative
251	2018	rainy	cravinhos	-21.2031	-47.3953	riparian forest	290	540	220	320	55	65	32	male	adult	yes	Callithrix penicillata	negative
252	2018	rainy	cravinhos	-21.2031	-47.3953	riparian forest	290	540	220	320	55	65	32	male	adult	no	Callithrix penicillata	negative
254	2018	rainy	sertão	-21.165986	-47.996789	bush	450	NULL	560	320	60	78	24	male	adult	yes	Callithrix penicillata	negative
256	2018	rainy	ribeirao	-21.185639	-47.757163	bush	69	NULL	119	660	17	15	25	male	adult	yes	Alouatta caraya	negative
259	2018	rainy	ribeirao	-21.177288	-47.765006	bush	410	NULL	580	310	80	60	30	female	adult	no	Callithrix penicillata	negative
263	2019	rainy	ribeirao	-21.276819	-47.817268	bush	450	NULL	580	320	50	65	20	male	adult	no	Callithrix penicillata	negative
264	2019	rainy	ribeirao	-21.22312291	-47.83308990	bush	1500	NULL	740	370	11	115	30	female	young	yes	Sapajus libidinosus	negative
265	2019	rainy	ribeirao	-21.238569	-47.841125	bush	3200	NULL	950	430	115	130	30	male	adult	no	Sapajus libidinosus	negative
266	2019	rainy	ribeirao	-21.117948	-47.822217	bush	400	NULL	540	310	50	65	18	male	adult	yes	Callithrix penicillata	positive						positive
272	2019	dry	ribeirao	-21.208178	-47.785800	bush	400	NULL	540	300	45	55	15	female	adult	yes	Callithrix penicillata	negative
281	2019	rainy	ribeirao	-21.2108364	-47.8411661	bush	250	NULL	521	294	50	72	17	female	adult	no	Callithrix penicillata	negative
284	2019	rainy	ribeirao	-21.17641885	-47.80540567	bush	410	NULL	1000	450	140	120	35	female	young	no	Alouatta caraya	positive						positive
286	2019	rainy	ribeirao	-21.19080803	-47.72452631	bush	40	NULL	540	300	45	68	25	male	adult	no	Callithrix penicillata	negative
287	2019	rainy	ribeirao	-21.17860933	-47.76346061	bush	500	NULL	570	300	45	63	29	female	adult	no	Callithrix penicillata	negative
288	2019	rainy	ribeirao	-21.231082	-47.823821	bush	400	NULL	590	310	50	56	23	male	adult	no	Callithrix penicillata	negative
289	2019	rainy	ribeirao	-21.247621	-47.8265288	bush	50	NULL	580	326	58	77	23	female	young	no	Callithrix penicillata	negative
290	2019	rainy	ribeirao	-21.176519	-47.71981938	bush	100	NULL	400	230	32	59	17	female	young	yes	Callithrix penicillata	negative
291	2019	rainy	ribeirao	-21.231545	-47.787835	bush	150	NULL	430	240	33	52	26	male	young	no	Callithrix penicillata	negative
292	2019	rainy	ribeirao	-21.161481	-47.841599	bush	350	NULL	580	330	50	60	23	male	adult	no	Callithrix penicillata	negative
293	2019	rainy	ribeirao	-21.130843	-47.802769	bush	300	NULL	580	310	56	68	18	male	adult	no	Callithrix penicillata	negative
294	2020	rainy	ribeirao	-21.164169	-47.789414	bush	250	NULL	515	292	48	59	18	female	young	no	Callithrix penicillata	negative
295	2020	rainy	ribeirao	-21.170319	-47.814913	bush	450	NULL	460	210	54	76	35	female	adult	no	Callithrix penicillata	negative
296	2020	rainy	ribeirao	-21.173193	-47.858937	bush	500	NULL	560	330	56	78	15	female	adult	no	Callithrix penicillata	negative
297	2020	rainy	ribeirao	-21.177988	-47.734253	bush	400	NULL	465	210	48	0	28	male	adult	yes	Callithrix penicillata	negative
298	2020	rainy	ribeirao	-21.177988	-47.734253	bush	550	NULL	560	310	43	71	19	male	adult	no	Callithrix penicillata	negative
300	2020	rainy	ribeirao	-21.164019	-47.735037	bush	450	NULL	560	326	47	71	27	female	adult	no	Callithrix penicillata	negative
303	2020	dry	ribeirao	-21.173688	-47.858278	bush	300	NULL	590	335	50	65	20	male	adult	yes	Callithrix penicillata	negative
304	2020	rainy	ribeirao	-21.189282	-47.805966	bush	350	NULL	570	320	55	70	30	female	young	no	Callithrix penicillata	negative
305	2020	dry	ribeirao	-21.127402	-47.739594	bush	300	NULL	570	325	50	70	18	male	adult	no	Callithrix penicillata	negative
307	2020	dry	ribeirao	-21.238777	-47.828257	bush	150	NULL	445	260	30	50	15	male	sub	no	Callithrix penicillata	negative
id_n= identification number, lat DD= latitude decimal degrees, long DD= longitued decimal degrees, mg= miligrams, mm= millimiters, RT-PCR= Reverse transciptase-polimerase chain reaction, Orthoflavi = Othoflavivirus, DENV = Dengue virus, YFV= Yellow Fever virus, ZIKV= zika virus, SLEV= Saint Louis Encephalitis virus, WNV= west nile virus, ILHEUSV= ilheus virus, NULL= Invalid
